# Supplementary material for: Disentangling ERBB Signaling in Breast Cancer Subtypes—A Model-Based Analysis
Source: Cancers (Basel). 2022 May 12;14(10):2379. doi: 10.3390/cancers14102379 (PMC9139462; doi:10.3390/cancers14102379)
Supplement: Supplementary file 1 [file cancers-14-02379-s001.zip]

Archive with 3 entries (2 files):
- cancers-1684785-supplementary/
- cancers-1684785-supplementary/Data_file_S1_Viability_data.xlsx
- cancers-1684785-supplementary/Supplement.pdf
