# Supplementary material for: Disentangling ERBB Signaling in Breast Cancer Subtypes—A Model-Based Analysis
Source: Cancers (Basel). 2022 May 12;14(10):2379. doi: 10.3390/cancers14102379 (PMC9139462; doi:10.3390/cancers14102379)
Supplement: Supplementary file 1 [file cancers-14-02379-s001.zip › cancers-1684785-supplementary/Data_file_S1_Viability_data.xlsx]

## Sheet: Data_file_S4_Viability_data
Cell.Line	Drug1	Drug2	Growth.Factor	time[h]	Assay	Replicate	Value
T47D	DMSO	none	EGF	144	viability	1	41600000
T47D	DMSO	none	EGF	144	viability	2	41560000
T47D	DMSO	none	EGF	144	viability	3	42340000
T47D	DMSO	none	EGF	144	viability	4	43930000
T47D	DMSO	none	EGF	144	viability	5	42690000
T47D	DMSO	none	EGF	144	viability	6	43080000
T47D	DMSO	none	EGF	144	viability	7	33670000
T47D	DMSO	none	EGF	144	viability	8	36030000
T47D	DMSO	none	EGF	144	viability	9	34120000
T47D	DMSO	none	EGF	144	viability	10	37450000
T47D	DMSO	none	EGF	144	viability	11	37490000
T47D	DMSO	none	EGF	144	viability	12	38150000
T47D	none	none	EGF	144	viability	1	43900000
T47D	none	none	EGF	144	viability	2	45000000
T47D	none	none	EGF	144	viability	3	44220000
T47D	none	none	EGF	144	viability	4	47120000
T47D	none	none	EGF	144	viability	5	48350000
T47D	none	none	EGF	144	viability	6	44880000
T47D	none	none	EGF	144	viability	7	34480000
T47D	none	none	EGF	144	viability	8	35970000
T47D	none	none	EGF	144	viability	9	33510000
T47D	none	none	EGF	144	viability	10	40830000
T47D	none	none	EGF	144	viability	11	39380000
T47D	none	none	EGF	144	viability	12	39430000
T47D	pertuzumab	none	EGF	144	viability	1	42390000
T47D	pertuzumab	none	EGF	144	viability	2	42830000
T47D	pertuzumab	none	EGF	144	viability	3	43900000
T47D	pertuzumab	none	EGF	144	viability	4	42890000
T47D	pertuzumab	none	EGF	144	viability	5	43320000
T47D	pertuzumab	none	EGF	144	viability	6	44340000
T47D	pertuzumab	none	EGF	144	viability	7	31870000
T47D	pertuzumab	none	EGF	144	viability	8	32390000
T47D	pertuzumab	none	EGF	144	viability	9	31940000
T47D	pertuzumab	none	EGF	144	viability	10	37920000
T47D	pertuzumab	none	EGF	144	viability	11	38550000
T47D	pertuzumab	none	EGF	144	viability	12	38400000
T47D	lumretuzumab	none	EGF	144	viability	1	44990000
T47D	lumretuzumab	none	EGF	144	viability	2	44530000
T47D	lumretuzumab	none	EGF	144	viability	3	44530000
T47D	lumretuzumab	none	EGF	144	viability	4	46170000
T47D	lumretuzumab	none	EGF	144	viability	5	43870000
T47D	lumretuzumab	none	EGF	144	viability	6	44070000
T47D	lumretuzumab	none	EGF	144	viability	7	30410000
T47D	lumretuzumab	none	EGF	144	viability	8	33420000
T47D	lumretuzumab	none	EGF	144	viability	9	34140000
T47D	lumretuzumab	none	EGF	144	viability	10	37870000
T47D	lumretuzumab	none	EGF	144	viability	11	38280000
T47D	lumretuzumab	none	EGF	144	viability	12	38710000
T47D	cetuximab	none	EGF	144	viability	1	44830000
T47D	cetuximab	none	EGF	144	viability	2	44000000
T47D	cetuximab	none	EGF	144	viability	3	43370000
T47D	cetuximab	none	EGF	144	viability	4	45920000
T47D	cetuximab	none	EGF	144	viability	5	43630000
T47D	cetuximab	none	EGF	144	viability	6	46200000
T47D	cetuximab	none	EGF	144	viability	7	30690000
T47D	cetuximab	none	EGF	144	viability	8	33920000
T47D	cetuximab	none	EGF	144	viability	9	32260000
T47D	cetuximab	none	EGF	144	viability	10	39180000
T47D	cetuximab	none	EGF	144	viability	11	38670000
T47D	cetuximab	none	EGF	144	viability	12	39270000
T47D	erlotinib	none	EGF	144	viability	1	41950000
T47D	erlotinib	none	EGF	144	viability	2	42720000
T47D	erlotinib	none	EGF	144	viability	3	42630000
T47D	erlotinib	none	EGF	144	viability	4	42800000
T47D	erlotinib	none	EGF	144	viability	5	44330000
T47D	erlotinib	none	EGF	144	viability	6	44610000
T47D	erlotinib	none	EGF	144	viability	7	36350000
T47D	erlotinib	none	EGF	144	viability	8	34600000
T47D	erlotinib	none	EGF	144	viability	9	31420000
T47D	erlotinib	none	EGF	144	viability	10	37630000
T47D	erlotinib	none	EGF	144	viability	11	37910000
T47D	erlotinib	none	EGF	144	viability	12	37550000
T47D	lumretuzumab	cetuximab	EGF	144	viability	1	44650000
T47D	lumretuzumab	cetuximab	EGF	144	viability	2	45010000
T47D	lumretuzumab	cetuximab	EGF	144	viability	3	44310000
T47D	lumretuzumab	cetuximab	EGF	144	viability	4	43540000
T47D	lumretuzumab	cetuximab	EGF	144	viability	5	43590000
T47D	lumretuzumab	cetuximab	EGF	144	viability	6	42960000
T47D	lumretuzumab	cetuximab	EGF	144	viability	7	34850000
T47D	lumretuzumab	cetuximab	EGF	144	viability	8	34620000
T47D	lumretuzumab	cetuximab	EGF	144	viability	9	30830000
T47D	lumretuzumab	cetuximab	EGF	144	viability	10	38140000
T47D	lumretuzumab	cetuximab	EGF	144	viability	11	39500000
T47D	lumretuzumab	cetuximab	EGF	144	viability	12	38170000
T47D	pertuzumab	erlotinib	EGF	144	viability	1	39880000
T47D	pertuzumab	erlotinib	EGF	144	viability	2	41240000
T47D	pertuzumab	erlotinib	EGF	144	viability	3	38750000
T47D	pertuzumab	erlotinib	EGF	144	viability	4	40720000
T47D	pertuzumab	erlotinib	EGF	144	viability	5	42120000
T47D	pertuzumab	erlotinib	EGF	144	viability	6	42380000
T47D	pertuzumab	erlotinib	EGF	144	viability	7	35110000
T47D	pertuzumab	erlotinib	EGF	144	viability	8	33750000
T47D	pertuzumab	erlotinib	EGF	144	viability	9	28520000
T47D	pertuzumab	erlotinib	EGF	144	viability	10	34840000
T47D	pertuzumab	erlotinib	EGF	144	viability	11	35350000
T47D	pertuzumab	erlotinib	EGF	144	viability	12	34480000
T47D	lumretuzumab	erlotinib	EGF	144	viability	1	42460000
T47D	lumretuzumab	erlotinib	EGF	144	viability	2	41820000
T47D	lumretuzumab	erlotinib	EGF	144	viability	3	41510000
T47D	lumretuzumab	erlotinib	EGF	144	viability	4	42110000
T47D	lumretuzumab	erlotinib	EGF	144	viability	5	42660000
T47D	lumretuzumab	erlotinib	EGF	144	viability	6	42220000
T47D	lumretuzumab	erlotinib	EGF	144	viability	7	33480000
T47D	lumretuzumab	erlotinib	EGF	144	viability	8	32490000
T47D	lumretuzumab	erlotinib	EGF	144	viability	9	35170000
T47D	lumretuzumab	erlotinib	EGF	144	viability	10	38390000
T47D	lumretuzumab	erlotinib	EGF	144	viability	11	39050000
T47D	lumretuzumab	erlotinib	EGF	144	viability	12	38090000
T47D	DMSO	none	HRG	144	viability	1	45410000
T47D	DMSO	none	HRG	144	viability	2	43160000
T47D	DMSO	none	HRG	144	viability	3	43760000
T47D	DMSO	none	HRG	144	viability	4	22380000
T47D	DMSO	none	HRG	144	viability	5	23080000
T47D	DMSO	none	HRG	144	viability	6	22460000
T47D	DMSO	none	HRG	144	viability	7	43200000
T47D	DMSO	none	HRG	144	viability	8	42990000
T47D	DMSO	none	HRG	144	viability	9	42530000
T47D	DMSO	none	HRG	144	viability	10	36450000
T47D	DMSO	none	HRG	144	viability	11	37490000
T47D	DMSO	none	HRG	144	viability	12	39260000
T47D	none	none	HRG	144	viability	1	49100000
T47D	none	none	HRG	144	viability	2	48660000
T47D	none	none	HRG	144	viability	3	48660000
T47D	none	none	HRG	144	viability	4	23930000
T47D	none	none	HRG	144	viability	5	24160000
T47D	none	none	HRG	144	viability	6	24400000
T47D	none	none	HRG	144	viability	7	48560000
T47D	none	none	HRG	144	viability	8	47720000
T47D	none	none	HRG	144	viability	9	49020000
T47D	none	none	HRG	144	viability	10	37120000
T47D	none	none	HRG	144	viability	11	38970000
T47D	none	none	HRG	144	viability	12	40240000
T47D	trastuzumab	none	HRG	144	viability	1	48980000
T47D	trastuzumab	none	HRG	144	viability	2	48480000
T47D	trastuzumab	none	HRG	144	viability	3	49140000
T47D	trastuzumab	none	HRG	144	viability	4	24210000
T47D	trastuzumab	none	HRG	144	viability	5	23920000
T47D	trastuzumab	none	HRG	144	viability	6	23980000
T47D	trastuzumab	none	HRG	144	viability	7	49640000
T47D	trastuzumab	none	HRG	144	viability	8	49180000
T47D	trastuzumab	none	HRG	144	viability	9	50840000
T47D	trastuzumab	none	HRG	144	viability	10	39480000
T47D	trastuzumab	none	HRG	144	viability	11	39330000
T47D	trastuzumab	none	HRG	144	viability	12	39080000
T47D	pertuzumab	none	HRG	144	viability	1	44420000
T47D	pertuzumab	none	HRG	144	viability	2	44010000
T47D	pertuzumab	none	HRG	144	viability	3	44530000
T47D	pertuzumab	none	HRG	144	viability	4	23120000
T47D	pertuzumab	none	HRG	144	viability	5	23400000
T47D	pertuzumab	none	HRG	144	viability	6	23010000
T47D	pertuzumab	none	HRG	144	viability	7	42700000
T47D	pertuzumab	none	HRG	144	viability	8	43220000
T47D	pertuzumab	none	HRG	144	viability	9	43210000
T47D	pertuzumab	none	HRG	144	viability	10	35440000
T47D	pertuzumab	none	HRG	144	viability	11	38020000
T47D	pertuzumab	none	HRG	144	viability	12	38060000
T47D	lumretuzumab	none	HRG	144	viability	1	45260000
T47D	lumretuzumab	none	HRG	144	viability	2	44450000
T47D	lumretuzumab	none	HRG	144	viability	3	44260000
T47D	lumretuzumab	none	HRG	144	viability	4	23180000
T47D	lumretuzumab	none	HRG	144	viability	5	23330000
T47D	lumretuzumab	none	HRG	144	viability	6	22630000
T47D	lumretuzumab	none	HRG	144	viability	7	45580000
T47D	lumretuzumab	none	HRG	144	viability	8	45110000
T47D	lumretuzumab	none	HRG	144	viability	9	46250000
T47D	lumretuzumab	none	HRG	144	viability	10	35900000
T47D	lumretuzumab	none	HRG	144	viability	11	37540000
T47D	lumretuzumab	none	HRG	144	viability	12	37990000
T47D	cetuximab	none	HRG	144	viability	1	47840000
T47D	cetuximab	none	HRG	144	viability	2	49530000
T47D	cetuximab	none	HRG	144	viability	3	48890000
T47D	cetuximab	none	HRG	144	viability	4	23560000
T47D	cetuximab	none	HRG	144	viability	5	23320000
T47D	cetuximab	none	HRG	144	viability	6	23060000
T47D	cetuximab	none	HRG	144	viability	7	46180000
T47D	cetuximab	none	HRG	144	viability	8	45390000
T47D	cetuximab	none	HRG	144	viability	9	45340000
T47D	cetuximab	none	HRG	144	viability	10	39410000
T47D	cetuximab	none	HRG	144	viability	11	38620000
T47D	cetuximab	none	HRG	144	viability	12	38240000
T47D	erlotinib	none	HRG	144	viability	1	47550000
T47D	erlotinib	none	HRG	144	viability	2	48990000
T47D	erlotinib	none	HRG	144	viability	3	47590000
T47D	erlotinib	none	HRG	144	viability	4	24070000
T47D	erlotinib	none	HRG	144	viability	5	24350000
T47D	erlotinib	none	HRG	144	viability	6	23490000
T47D	erlotinib	none	HRG	144	viability	7	43320000
T47D	erlotinib	none	HRG	144	viability	8	48030000
T47D	erlotinib	none	HRG	144	viability	9	46950000
T47D	erlotinib	none	HRG	144	viability	10	39490000
T47D	erlotinib	none	HRG	144	viability	11	40020000
T47D	erlotinib	none	HRG	144	viability	12	38180000
T47D	trastuzumab	cetuximab	HRG	144	viability	1	47800000
T47D	trastuzumab	cetuximab	HRG	144	viability	2	48480000
T47D	trastuzumab	cetuximab	HRG	144	viability	3	45170000
T47D	trastuzumab	cetuximab	HRG	144	viability	4	23900000
T47D	trastuzumab	cetuximab	HRG	144	viability	5	24020000
T47D	trastuzumab	cetuximab	HRG	144	viability	6	23750000
T47D	trastuzumab	cetuximab	HRG	144	viability	7	45530000
T47D	trastuzumab	cetuximab	HRG	144	viability	8	46150000
T47D	trastuzumab	cetuximab	HRG	144	viability	9	49170000
T47D	trastuzumab	cetuximab	HRG	144	viability	10	37790000
T47D	trastuzumab	cetuximab	HRG	144	viability	11	39070000
T47D	trastuzumab	cetuximab	HRG	144	viability	12	39290000
T47D	lumretuzumab	erlotinib	HRG	144	viability	1	42560000
T47D	lumretuzumab	erlotinib	HRG	144	viability	2	42440000
T47D	lumretuzumab	erlotinib	HRG	144	viability	3	43960000
T47D	lumretuzumab	erlotinib	HRG	144	viability	4	23040000
T47D	lumretuzumab	erlotinib	HRG	144	viability	5	23150000
T47D	lumretuzumab	erlotinib	HRG	144	viability	6	22640000
T47D	lumretuzumab	erlotinib	HRG	144	viability	7	43860000
T47D	lumretuzumab	erlotinib	HRG	144	viability	8	44490000
T47D	lumretuzumab	erlotinib	HRG	144	viability	9	44480000
T47D	lumretuzumab	erlotinib	HRG	144	viability	10	36150000
T47D	lumretuzumab	erlotinib	HRG	144	viability	11	37850000
T47D	lumretuzumab	erlotinib	HRG	144	viability	12	36160000
T47D	pertuzumab	lumretuzumab	HRG	144	viability	1	44480000
T47D	pertuzumab	lumretuzumab	HRG	144	viability	2	42630000
T47D	pertuzumab	lumretuzumab	HRG	144	viability	3	43750000
T47D	pertuzumab	lumretuzumab	HRG	144	viability	4	22540000
T47D	pertuzumab	lumretuzumab	HRG	144	viability	5	22570000
T47D	pertuzumab	lumretuzumab	HRG	144	viability	6	22040000
T47D	pertuzumab	lumretuzumab	HRG	144	viability	7	41950000
T47D	pertuzumab	lumretuzumab	HRG	144	viability	8	41510000
T47D	pertuzumab	lumretuzumab	HRG	144	viability	9	42220000
T47D	pertuzumab	lumretuzumab	HRG	144	viability	10	35010000
T47D	pertuzumab	lumretuzumab	HRG	144	viability	11	34670000
T47D	pertuzumab	lumretuzumab	HRG	144	viability	12	34320000
T47D	DMSO	none	BTC	144	viability	1	43970000
T47D	DMSO	none	BTC	144	viability	2	44610000
T47D	DMSO	none	BTC	144	viability	3	45140000
T47D	DMSO	none	BTC	144	viability	4	45800000
T47D	DMSO	none	BTC	144	viability	5	48070000
T47D	DMSO	none	BTC	144	viability	6	48420000
T47D	DMSO	none	BTC	144	viability	7	34440000
T47D	DMSO	none	BTC	144	viability	8	38450000
T47D	DMSO	none	BTC	144	viability	9	38770000
T47D	DMSO	none	BTC	144	viability	10	38060000
T47D	DMSO	none	BTC	144	viability	11	39000000
T47D	DMSO	none	BTC	144	viability	12	39480000
T47D	none	none	BTC	144	viability	1	49040000
T47D	none	none	BTC	144	viability	2	48800000
T47D	none	none	BTC	144	viability	3	47390000
T47D	none	none	BTC	144	viability	4	51110000
T47D	none	none	BTC	144	viability	5	51740000
T47D	none	none	BTC	144	viability	6	51540000
T47D	none	none	BTC	144	viability	7	28950000
T47D	none	none	BTC	144	viability	8	34840000
T47D	none	none	BTC	144	viability	9	38100000
T47D	none	none	BTC	144	viability	10	39210000
T47D	none	none	BTC	144	viability	11	43120000
T47D	none	none	BTC	144	viability	12	41890000
T47D	pertuzumab	none	BTC	144	viability	1	44650000
T47D	pertuzumab	none	BTC	144	viability	2	45720000
T47D	pertuzumab	none	BTC	144	viability	3	43170000
T47D	pertuzumab	none	BTC	144	viability	4	48700000
T47D	pertuzumab	none	BTC	144	viability	5	48900000
T47D	pertuzumab	none	BTC	144	viability	6	50060000
T47D	pertuzumab	none	BTC	144	viability	7	29300000
T47D	pertuzumab	none	BTC	144	viability	8	32660000
T47D	pertuzumab	none	BTC	144	viability	9	34950000
T47D	pertuzumab	none	BTC	144	viability	10	38370000
T47D	pertuzumab	none	BTC	144	viability	11	40950000
T47D	pertuzumab	none	BTC	144	viability	12	40260000
T47D	lumretuzumab	none	BTC	144	viability	1	47020000
T47D	lumretuzumab	none	BTC	144	viability	2	48370000
T47D	lumretuzumab	none	BTC	144	viability	3	46250000
T47D	lumretuzumab	none	BTC	144	viability	4	51880000
T47D	lumretuzumab	none	BTC	144	viability	5	49280000
T47D	lumretuzumab	none	BTC	144	viability	6	48060000
T47D	lumretuzumab	none	BTC	144	viability	7	29000000
T47D	lumretuzumab	none	BTC	144	viability	8	35490000
T47D	lumretuzumab	none	BTC	144	viability	9	33520000
T47D	lumretuzumab	none	BTC	144	viability	10	38710000
T47D	lumretuzumab	none	BTC	144	viability	11	39320000
T47D	lumretuzumab	none	BTC	144	viability	12	40130000
T47D	cetuximab	none	BTC	144	viability	1	46580000
T47D	cetuximab	none	BTC	144	viability	2	46180000
T47D	cetuximab	none	BTC	144	viability	3	44920000
T47D	cetuximab	none	BTC	144	viability	4	47520000
T47D	cetuximab	none	BTC	144	viability	5	44030000
T47D	cetuximab	none	BTC	144	viability	6	46590000
T47D	cetuximab	none	BTC	144	viability	7	34760000
T47D	cetuximab	none	BTC	144	viability	8	37070000
T47D	cetuximab	none	BTC	144	viability	9	31560000
T47D	cetuximab	none	BTC	144	viability	10	38570000
T47D	cetuximab	none	BTC	144	viability	11	38980000
T47D	cetuximab	none	BTC	144	viability	12	39450000
T47D	erlotinib	none	BTC	144	viability	1	43060000
T47D	erlotinib	none	BTC	144	viability	2	40390000
T47D	erlotinib	none	BTC	144	viability	3	42890000
T47D	erlotinib	none	BTC	144	viability	4	45260000
T47D	erlotinib	none	BTC	144	viability	5	46320000
T47D	erlotinib	none	BTC	144	viability	6	45780000
T47D	erlotinib	none	BTC	144	viability	7	35370000
T47D	erlotinib	none	BTC	144	viability	8	35350000
T47D	erlotinib	none	BTC	144	viability	9	36030000
T47D	erlotinib	none	BTC	144	viability	10	39370000
T47D	erlotinib	none	BTC	144	viability	11	40070000
T47D	erlotinib	none	BTC	144	viability	12	40210000
T47D	pertuzumab	lumretuzumab	BTC	144	viability	1	45640000
T47D	pertuzumab	lumretuzumab	BTC	144	viability	2	43670000
T47D	pertuzumab	lumretuzumab	BTC	144	viability	3	44350000
T47D	pertuzumab	lumretuzumab	BTC	144	viability	4	46280000
T47D	pertuzumab	lumretuzumab	BTC	144	viability	5	44650000
T47D	pertuzumab	lumretuzumab	BTC	144	viability	6	44950000
T47D	pertuzumab	lumretuzumab	BTC	144	viability	7	34530000
T47D	pertuzumab	lumretuzumab	BTC	144	viability	8	32440000
T47D	pertuzumab	lumretuzumab	BTC	144	viability	9	34870000
T47D	pertuzumab	lumretuzumab	BTC	144	viability	10	38940000
T47D	pertuzumab	lumretuzumab	BTC	144	viability	11	40080000
T47D	pertuzumab	lumretuzumab	BTC	144	viability	12	38410000
T47D	lumretuzumab	cetuximab	BTC	144	viability	1	45530000
T47D	lumretuzumab	cetuximab	BTC	144	viability	2	43320000
T47D	lumretuzumab	cetuximab	BTC	144	viability	3	43050000
T47D	lumretuzumab	cetuximab	BTC	144	viability	4	47550000
T47D	lumretuzumab	cetuximab	BTC	144	viability	5	45370000
T47D	lumretuzumab	cetuximab	BTC	144	viability	6	45900000
T47D	lumretuzumab	cetuximab	BTC	144	viability	7	35310000
T47D	lumretuzumab	cetuximab	BTC	144	viability	8	33990000
T47D	lumretuzumab	cetuximab	BTC	144	viability	9	35600000
T47D	lumretuzumab	cetuximab	BTC	144	viability	10	40540000
T47D	lumretuzumab	cetuximab	BTC	144	viability	11	40690000
T47D	lumretuzumab	cetuximab	BTC	144	viability	12	38710000
T47D	cetuximab	erlotinib	BTC	144	viability	1	44010000
T47D	cetuximab	erlotinib	BTC	144	viability	2	43350000
T47D	cetuximab	erlotinib	BTC	144	viability	3	43750000
T47D	cetuximab	erlotinib	BTC	144	viability	4	45620000
T47D	cetuximab	erlotinib	BTC	144	viability	5	43620000
T47D	cetuximab	erlotinib	BTC	144	viability	6	45070000
T47D	cetuximab	erlotinib	BTC	144	viability	7	34350000
T47D	cetuximab	erlotinib	BTC	144	viability	8	31730000
T47D	cetuximab	erlotinib	BTC	144	viability	9	35500000
T47D	cetuximab	erlotinib	BTC	144	viability	10	39510000
T47D	cetuximab	erlotinib	BTC	144	viability	11	40840000
T47D	cetuximab	erlotinib	BTC	144	viability	12	39220000
T47D	DMSO	none	TGF	144	viability	1	41450000
T47D	DMSO	none	TGF	144	viability	2	43390000
T47D	DMSO	none	TGF	144	viability	3	41070000
T47D	DMSO	none	TGF	144	viability	4	23960000
T47D	DMSO	none	TGF	144	viability	5	23920000
T47D	DMSO	none	TGF	144	viability	6	23000000
T47D	DMSO	none	TGF	144	viability	7	42070000
T47D	DMSO	none	TGF	144	viability	8	42420000
T47D	DMSO	none	TGF	144	viability	9	43130000
T47D	DMSO	none	TGF	144	viability	10	35000000
T47D	DMSO	none	TGF	144	viability	11	34790000
T47D	DMSO	none	TGF	144	viability	12	36740000
T47D	none	none	TGF	144	viability	1	43510000
T47D	none	none	TGF	144	viability	2	42660000
T47D	none	none	TGF	144	viability	3	43280000
T47D	none	none	TGF	144	viability	4	26200000
T47D	none	none	TGF	144	viability	5	26010000
T47D	none	none	TGF	144	viability	6	25220000
T47D	none	none	TGF	144	viability	7	45930000
T47D	none	none	TGF	144	viability	8	47480000
T47D	none	none	TGF	144	viability	9	45000000
T47D	none	none	TGF	144	viability	10	36410000
T47D	none	none	TGF	144	viability	11	37550000
T47D	none	none	TGF	144	viability	12	37980000
T47D	trastuzumab	none	TGF	144	viability	1	43540000
T47D	trastuzumab	none	TGF	144	viability	2	43440000
T47D	trastuzumab	none	TGF	144	viability	3	43550000
T47D	trastuzumab	none	TGF	144	viability	4	25950000
T47D	trastuzumab	none	TGF	144	viability	5	25100000
T47D	trastuzumab	none	TGF	144	viability	6	25120000
T47D	trastuzumab	none	TGF	144	viability	7	45160000
T47D	trastuzumab	none	TGF	144	viability	8	44670000
T47D	trastuzumab	none	TGF	144	viability	9	45280000
T47D	trastuzumab	none	TGF	144	viability	10	35160000
T47D	trastuzumab	none	TGF	144	viability	11	37040000
T47D	trastuzumab	none	TGF	144	viability	12	35930000
T47D	pertuzumab	none	TGF	144	viability	1	42120000
T47D	pertuzumab	none	TGF	144	viability	2	39780000
T47D	pertuzumab	none	TGF	144	viability	3	41430000
T47D	pertuzumab	none	TGF	144	viability	4	25010000
T47D	pertuzumab	none	TGF	144	viability	5	25050000
T47D	pertuzumab	none	TGF	144	viability	6	24310000
T47D	pertuzumab	none	TGF	144	viability	7	44500000
T47D	pertuzumab	none	TGF	144	viability	8	43770000
T47D	pertuzumab	none	TGF	144	viability	9	43300000
T47D	pertuzumab	none	TGF	144	viability	10	34780000
T47D	pertuzumab	none	TGF	144	viability	11	35190000
T47D	pertuzumab	none	TGF	144	viability	12	34820000
T47D	lumretuzumab	none	TGF	144	viability	1	43310000
T47D	lumretuzumab	none	TGF	144	viability	2	43300000
T47D	lumretuzumab	none	TGF	144	viability	3	42830000
T47D	lumretuzumab	none	TGF	144	viability	4	26690000
T47D	lumretuzumab	none	TGF	144	viability	5	25710000
T47D	lumretuzumab	none	TGF	144	viability	6	25190000
T47D	lumretuzumab	none	TGF	144	viability	7	47990000
T47D	lumretuzumab	none	TGF	144	viability	8	45870000
T47D	lumretuzumab	none	TGF	144	viability	9	45750000
T47D	lumretuzumab	none	TGF	144	viability	10	35870000
T47D	lumretuzumab	none	TGF	144	viability	11	35530000
T47D	lumretuzumab	none	TGF	144	viability	12	35560000
T47D	cetuximab	none	TGF	144	viability	1	43460000
T47D	cetuximab	none	TGF	144	viability	2	41860000
T47D	cetuximab	none	TGF	144	viability	3	42950000
T47D	cetuximab	none	TGF	144	viability	4	24480000
T47D	cetuximab	none	TGF	144	viability	5	24990000
T47D	cetuximab	none	TGF	144	viability	6	23740000
T47D	cetuximab	none	TGF	144	viability	7	43640000
T47D	cetuximab	none	TGF	144	viability	8	43610000
T47D	cetuximab	none	TGF	144	viability	9	42450000
T47D	cetuximab	none	TGF	144	viability	10	34680000
T47D	cetuximab	none	TGF	144	viability	11	35260000
T47D	cetuximab	none	TGF	144	viability	12	35940000
T47D	erlotinib	none	TGF	144	viability	1	39980000
T47D	erlotinib	none	TGF	144	viability	2	38940000
T47D	erlotinib	none	TGF	144	viability	3	38730000
T47D	erlotinib	none	TGF	144	viability	4	24920000
T47D	erlotinib	none	TGF	144	viability	5	24280000
T47D	erlotinib	none	TGF	144	viability	6	23760000
T47D	erlotinib	none	TGF	144	viability	7	42240000
T47D	erlotinib	none	TGF	144	viability	8	43470000
T47D	erlotinib	none	TGF	144	viability	9	43640000
T47D	erlotinib	none	TGF	144	viability	10	35260000
T47D	erlotinib	none	TGF	144	viability	11	35960000
T47D	erlotinib	none	TGF	144	viability	12	33980000
T47D	trastuzumab	pertuzumab	TGF	144	viability	1	41570000
T47D	trastuzumab	pertuzumab	TGF	144	viability	2	41110000
T47D	trastuzumab	pertuzumab	TGF	144	viability	3	39930000
T47D	trastuzumab	pertuzumab	TGF	144	viability	4	25080000
T47D	trastuzumab	pertuzumab	TGF	144	viability	5	24580000
T47D	trastuzumab	pertuzumab	TGF	144	viability	6	24520000
T47D	trastuzumab	pertuzumab	TGF	144	viability	7	43340000
T47D	trastuzumab	pertuzumab	TGF	144	viability	8	44180000
T47D	trastuzumab	pertuzumab	TGF	144	viability	9	43150000
T47D	trastuzumab	pertuzumab	TGF	144	viability	10	35400000
T47D	trastuzumab	pertuzumab	TGF	144	viability	11	35360000
T47D	trastuzumab	pertuzumab	TGF	144	viability	12	36230000
T47D	lumretuzumab	cetuximab	TGF	144	viability	1	40190000
T47D	lumretuzumab	cetuximab	TGF	144	viability	2	38440000
T47D	lumretuzumab	cetuximab	TGF	144	viability	3	41880000
T47D	lumretuzumab	cetuximab	TGF	144	viability	4	24830000
T47D	lumretuzumab	cetuximab	TGF	144	viability	5	23940000
T47D	lumretuzumab	cetuximab	TGF	144	viability	6	24070000
T47D	lumretuzumab	cetuximab	TGF	144	viability	7	43600000
T47D	lumretuzumab	cetuximab	TGF	144	viability	8	43120000
T47D	lumretuzumab	cetuximab	TGF	144	viability	9	43050000
T47D	lumretuzumab	cetuximab	TGF	144	viability	10	34710000
T47D	lumretuzumab	cetuximab	TGF	144	viability	11	35770000
T47D	lumretuzumab	cetuximab	TGF	144	viability	12	35880000
T47D	cetuximab	erlotinib	TGF	144	viability	1	39220000
T47D	cetuximab	erlotinib	TGF	144	viability	2	38070000
T47D	cetuximab	erlotinib	TGF	144	viability	3	38060000
T47D	cetuximab	erlotinib	TGF	144	viability	4	24750000
T47D	cetuximab	erlotinib	TGF	144	viability	5	24300000
T47D	cetuximab	erlotinib	TGF	144	viability	6	23620000
T47D	cetuximab	erlotinib	TGF	144	viability	7	43000000
T47D	cetuximab	erlotinib	TGF	144	viability	8	42240000
T47D	cetuximab	erlotinib	TGF	144	viability	9	43030000
T47D	cetuximab	erlotinib	TGF	144	viability	10	32750000
T47D	cetuximab	erlotinib	TGF	144	viability	11	33000000
T47D	cetuximab	erlotinib	TGF	144	viability	12	32540000
MCF7	DMSO	none	EGF	144	viability	1	42260000
MCF7	DMSO	none	EGF	144	viability	2	39440000
MCF7	DMSO	none	EGF	144	viability	3	40760000
MCF7	DMSO	none	EGF	144	viability	4	44640000
MCF7	DMSO	none	EGF	144	viability	5	44120000
MCF7	DMSO	none	EGF	144	viability	6	43660000
MCF7	DMSO	none	EGF	144	viability	7	32890000
MCF7	DMSO	none	EGF	144	viability	8	33540000
MCF7	DMSO	none	EGF	144	viability	9	32550000
MCF7	DMSO	none	EGF	144	viability	10	40590000
MCF7	DMSO	none	EGF	144	viability	11	39490000
MCF7	DMSO	none	EGF	144	viability	12	39510000
MCF7	none	none	EGF	144	viability	1	42050000
MCF7	none	none	EGF	144	viability	2	42800000
MCF7	none	none	EGF	144	viability	3	41250000
MCF7	none	none	EGF	144	viability	4	46970000
MCF7	none	none	EGF	144	viability	5	44380000
MCF7	none	none	EGF	144	viability	6	44110000
MCF7	none	none	EGF	144	viability	7	30810000
MCF7	none	none	EGF	144	viability	8	32770000
MCF7	none	none	EGF	144	viability	9	35750000
MCF7	none	none	EGF	144	viability	10	42910000
MCF7	none	none	EGF	144	viability	11	43340000
MCF7	none	none	EGF	144	viability	12	42780000
MCF7	pertuzumab	none	EGF	144	viability	1	39480000
MCF7	pertuzumab	none	EGF	144	viability	2	40960000
MCF7	pertuzumab	none	EGF	144	viability	3	38900000
MCF7	pertuzumab	none	EGF	144	viability	4	44280000
MCF7	pertuzumab	none	EGF	144	viability	5	42930000
MCF7	pertuzumab	none	EGF	144	viability	6	44170000
MCF7	pertuzumab	none	EGF	144	viability	7	31300000
MCF7	pertuzumab	none	EGF	144	viability	8	33380000
MCF7	pertuzumab	none	EGF	144	viability	9	32840000
MCF7	pertuzumab	none	EGF	144	viability	10	42280000
MCF7	pertuzumab	none	EGF	144	viability	11	41300000
MCF7	pertuzumab	none	EGF	144	viability	12	41120000
MCF7	lumretuzumab	none	EGF	144	viability	1	40280000
MCF7	lumretuzumab	none	EGF	144	viability	2	40820000
MCF7	lumretuzumab	none	EGF	144	viability	3	41200000
MCF7	lumretuzumab	none	EGF	144	viability	4	44450000
MCF7	lumretuzumab	none	EGF	144	viability	5	43660000
MCF7	lumretuzumab	none	EGF	144	viability	6	43480000
MCF7	lumretuzumab	none	EGF	144	viability	7	33150000
MCF7	lumretuzumab	none	EGF	144	viability	8	32890000
MCF7	lumretuzumab	none	EGF	144	viability	9	34850000
MCF7	lumretuzumab	none	EGF	144	viability	10	43170000
MCF7	lumretuzumab	none	EGF	144	viability	11	42640000
MCF7	lumretuzumab	none	EGF	144	viability	12	41420000
MCF7	cetuximab	none	EGF	144	viability	1	41160000
MCF7	cetuximab	none	EGF	144	viability	2	41290000
MCF7	cetuximab	none	EGF	144	viability	3	40960000
MCF7	cetuximab	none	EGF	144	viability	4	44980000
MCF7	cetuximab	none	EGF	144	viability	5	43450000
MCF7	cetuximab	none	EGF	144	viability	6	44470000
MCF7	cetuximab	none	EGF	144	viability	7	33770000
MCF7	cetuximab	none	EGF	144	viability	8	32730000
MCF7	cetuximab	none	EGF	144	viability	9	31200000
MCF7	cetuximab	none	EGF	144	viability	10	43410000
MCF7	cetuximab	none	EGF	144	viability	11	42930000
MCF7	cetuximab	none	EGF	144	viability	12	41160000
MCF7	erlotinib	none	EGF	144	viability	1	39000000
MCF7	erlotinib	none	EGF	144	viability	2	38540000
MCF7	erlotinib	none	EGF	144	viability	3	38230000
MCF7	erlotinib	none	EGF	144	viability	4	44350000
MCF7	erlotinib	none	EGF	144	viability	5	41140000
MCF7	erlotinib	none	EGF	144	viability	6	39550000
MCF7	erlotinib	none	EGF	144	viability	7	34310000
MCF7	erlotinib	none	EGF	144	viability	8	32920000
MCF7	erlotinib	none	EGF	144	viability	9	35500000
MCF7	erlotinib	none	EGF	144	viability	10	39370000
MCF7	erlotinib	none	EGF	144	viability	11	36180000
MCF7	erlotinib	none	EGF	144	viability	12	38240000
MCF7	lumretuzumab	cetuximab	EGF	144	viability	1	40040000
MCF7	lumretuzumab	cetuximab	EGF	144	viability	2	37980000
MCF7	lumretuzumab	cetuximab	EGF	144	viability	3	39750000
MCF7	lumretuzumab	cetuximab	EGF	144	viability	4	44780000
MCF7	lumretuzumab	cetuximab	EGF	144	viability	5	43240000
MCF7	lumretuzumab	cetuximab	EGF	144	viability	6	41590000
MCF7	lumretuzumab	cetuximab	EGF	144	viability	7	31410000
MCF7	lumretuzumab	cetuximab	EGF	144	viability	8	33120000
MCF7	lumretuzumab	cetuximab	EGF	144	viability	9	33070000
MCF7	lumretuzumab	cetuximab	EGF	144	viability	10	41590000
MCF7	lumretuzumab	cetuximab	EGF	144	viability	11	41540000
MCF7	lumretuzumab	cetuximab	EGF	144	viability	12	41280000
MCF7	pertuzumab	erlotinib	EGF	144	viability	1	36530000
MCF7	pertuzumab	erlotinib	EGF	144	viability	2	35750000
MCF7	pertuzumab	erlotinib	EGF	144	viability	3	36220000
MCF7	pertuzumab	erlotinib	EGF	144	viability	4	42810000
MCF7	pertuzumab	erlotinib	EGF	144	viability	5	37910000
MCF7	pertuzumab	erlotinib	EGF	144	viability	6	37690000
MCF7	pertuzumab	erlotinib	EGF	144	viability	7	32380000
MCF7	pertuzumab	erlotinib	EGF	144	viability	8	34060000
MCF7	pertuzumab	erlotinib	EGF	144	viability	9	32800000
MCF7	pertuzumab	erlotinib	EGF	144	viability	10	37050000
MCF7	pertuzumab	erlotinib	EGF	144	viability	11	37520000
MCF7	pertuzumab	erlotinib	EGF	144	viability	12	37470000
MCF7	lumretuzumab	erlotinib	EGF	144	viability	1	36650000
MCF7	lumretuzumab	erlotinib	EGF	144	viability	2	34560000
MCF7	lumretuzumab	erlotinib	EGF	144	viability	3	35570000
MCF7	lumretuzumab	erlotinib	EGF	144	viability	4	40780000
MCF7	lumretuzumab	erlotinib	EGF	144	viability	5	37870000
MCF7	lumretuzumab	erlotinib	EGF	144	viability	6	37940000
MCF7	lumretuzumab	erlotinib	EGF	144	viability	7	31240000
MCF7	lumretuzumab	erlotinib	EGF	144	viability	8	31930000
MCF7	lumretuzumab	erlotinib	EGF	144	viability	9	33590000
MCF7	lumretuzumab	erlotinib	EGF	144	viability	10	38290000
MCF7	lumretuzumab	erlotinib	EGF	144	viability	11	38690000
MCF7	lumretuzumab	erlotinib	EGF	144	viability	12	36480000
MCF7	DMSO	none	HRG	144	viability	1	46980000
MCF7	DMSO	none	HRG	144	viability	2	45980000
MCF7	DMSO	none	HRG	144	viability	3	46270000
MCF7	DMSO	none	HRG	144	viability	4	22350000
MCF7	DMSO	none	HRG	144	viability	5	22280000
MCF7	DMSO	none	HRG	144	viability	6	22600000
MCF7	DMSO	none	HRG	144	viability	7	49330000
MCF7	DMSO	none	HRG	144	viability	8	48120000
MCF7	DMSO	none	HRG	144	viability	9	49190000
MCF7	DMSO	none	HRG	144	viability	10	41100000
MCF7	DMSO	none	HRG	144	viability	11	41820000
MCF7	DMSO	none	HRG	144	viability	12	40670000
MCF7	none	none	HRG	144	viability	1	54200000
MCF7	none	none	HRG	144	viability	2	53990000
MCF7	none	none	HRG	144	viability	3	54340000
MCF7	none	none	HRG	144	viability	4	22960000
MCF7	none	none	HRG	144	viability	5	23450000
MCF7	none	none	HRG	144	viability	6	23070000
MCF7	none	none	HRG	144	viability	7	54240000
MCF7	none	none	HRG	144	viability	8	51920000
MCF7	none	none	HRG	144	viability	9	53700000
MCF7	none	none	HRG	144	viability	10	46420000
MCF7	none	none	HRG	144	viability	11	45940000
MCF7	none	none	HRG	144	viability	12	44630000
MCF7	trastuzumab	none	HRG	144	viability	1	53150000
MCF7	trastuzumab	none	HRG	144	viability	2	53210000
MCF7	trastuzumab	none	HRG	144	viability	3	55050000
MCF7	trastuzumab	none	HRG	144	viability	4	22750000
MCF7	trastuzumab	none	HRG	144	viability	5	22760000
MCF7	trastuzumab	none	HRG	144	viability	6	22930000
MCF7	trastuzumab	none	HRG	144	viability	7	55610000
MCF7	trastuzumab	none	HRG	144	viability	8	52840000
MCF7	trastuzumab	none	HRG	144	viability	9	54220000
MCF7	trastuzumab	none	HRG	144	viability	10	47510000
MCF7	trastuzumab	none	HRG	144	viability	11	46260000
MCF7	trastuzumab	none	HRG	144	viability	12	44680000
MCF7	pertuzumab	none	HRG	144	viability	1	47540000
MCF7	pertuzumab	none	HRG	144	viability	2	46840000
MCF7	pertuzumab	none	HRG	144	viability	3	48540000
MCF7	pertuzumab	none	HRG	144	viability	4	21590000
MCF7	pertuzumab	none	HRG	144	viability	5	20940000
MCF7	pertuzumab	none	HRG	144	viability	6	21910000
MCF7	pertuzumab	none	HRG	144	viability	7	48320000
MCF7	pertuzumab	none	HRG	144	viability	8	49550000
MCF7	pertuzumab	none	HRG	144	viability	9	49850000
MCF7	pertuzumab	none	HRG	144	viability	10	42840000
MCF7	pertuzumab	none	HRG	144	viability	11	41440000
MCF7	pertuzumab	none	HRG	144	viability	12	43670000
MCF7	lumretuzumab	none	HRG	144	viability	1	46910000
MCF7	lumretuzumab	none	HRG	144	viability	2	46660000
MCF7	lumretuzumab	none	HRG	144	viability	3	46860000
MCF7	lumretuzumab	none	HRG	144	viability	4	21590000
MCF7	lumretuzumab	none	HRG	144	viability	5	21020000
MCF7	lumretuzumab	none	HRG	144	viability	6	21410000
MCF7	lumretuzumab	none	HRG	144	viability	7	49410000
MCF7	lumretuzumab	none	HRG	144	viability	8	46880000
MCF7	lumretuzumab	none	HRG	144	viability	9	46340000
MCF7	lumretuzumab	none	HRG	144	viability	10	40310000
MCF7	lumretuzumab	none	HRG	144	viability	11	40340000
MCF7	lumretuzumab	none	HRG	144	viability	12	39990000
MCF7	cetuximab	none	HRG	144	viability	1	53510000
MCF7	cetuximab	none	HRG	144	viability	2	55850000
MCF7	cetuximab	none	HRG	144	viability	3	53110000
MCF7	cetuximab	none	HRG	144	viability	4	22830000
MCF7	cetuximab	none	HRG	144	viability	5	22350000
MCF7	cetuximab	none	HRG	144	viability	6	24070000
MCF7	cetuximab	none	HRG	144	viability	7	53180000
MCF7	cetuximab	none	HRG	144	viability	8	52640000
MCF7	cetuximab	none	HRG	144	viability	9	52420000
MCF7	cetuximab	none	HRG	144	viability	10	44060000
MCF7	cetuximab	none	HRG	144	viability	11	44770000
MCF7	cetuximab	none	HRG	144	viability	12	45330000
MCF7	erlotinib	none	HRG	144	viability	1	57040000
MCF7	erlotinib	none	HRG	144	viability	2	57540000
MCF7	erlotinib	none	HRG	144	viability	3	56110000
MCF7	erlotinib	none	HRG	144	viability	4	23440000
MCF7	erlotinib	none	HRG	144	viability	5	22640000
MCF7	erlotinib	none	HRG	144	viability	6	22920000
MCF7	erlotinib	none	HRG	144	viability	7	59510000
MCF7	erlotinib	none	HRG	144	viability	8	59370000
MCF7	erlotinib	none	HRG	144	viability	9	59770000
MCF7	erlotinib	none	HRG	144	viability	10	50020000
MCF7	erlotinib	none	HRG	144	viability	11	48200000
MCF7	erlotinib	none	HRG	144	viability	12	50420000
MCF7	trastuzumab	cetuximab	HRG	144	viability	1	51850000
MCF7	trastuzumab	cetuximab	HRG	144	viability	2	54490000
MCF7	trastuzumab	cetuximab	HRG	144	viability	3	51830000
MCF7	trastuzumab	cetuximab	HRG	144	viability	4	22300000
MCF7	trastuzumab	cetuximab	HRG	144	viability	5	22490000
MCF7	trastuzumab	cetuximab	HRG	144	viability	6	22340000
MCF7	trastuzumab	cetuximab	HRG	144	viability	7	53670000
MCF7	trastuzumab	cetuximab	HRG	144	viability	8	52240000
MCF7	trastuzumab	cetuximab	HRG	144	viability	9	55130000
MCF7	trastuzumab	cetuximab	HRG	144	viability	10	44250000
MCF7	trastuzumab	cetuximab	HRG	144	viability	11	43540000
MCF7	trastuzumab	cetuximab	HRG	144	viability	12	44220000
MCF7	lumretuzumab	erlotinib	HRG	144	viability	1	43990000
MCF7	lumretuzumab	erlotinib	HRG	144	viability	2	44200000
MCF7	lumretuzumab	erlotinib	HRG	144	viability	3	43340000
MCF7	lumretuzumab	erlotinib	HRG	144	viability	4	21060000
MCF7	lumretuzumab	erlotinib	HRG	144	viability	5	20650000
MCF7	lumretuzumab	erlotinib	HRG	144	viability	6	20550000
MCF7	lumretuzumab	erlotinib	HRG	144	viability	7	46390000
MCF7	lumretuzumab	erlotinib	HRG	144	viability	8	46130000
MCF7	lumretuzumab	erlotinib	HRG	144	viability	9	45960000
MCF7	lumretuzumab	erlotinib	HRG	144	viability	10	37500000
MCF7	lumretuzumab	erlotinib	HRG	144	viability	11	38480000
MCF7	lumretuzumab	erlotinib	HRG	144	viability	12	38280000
MCF7	pertuzumab	lumretuzumab	HRG	144	viability	1	44320000
MCF7	pertuzumab	lumretuzumab	HRG	144	viability	2	44220000
MCF7	pertuzumab	lumretuzumab	HRG	144	viability	3	43800000
MCF7	pertuzumab	lumretuzumab	HRG	144	viability	4	20800000
MCF7	pertuzumab	lumretuzumab	HRG	144	viability	5	20240000
MCF7	pertuzumab	lumretuzumab	HRG	144	viability	6	20440000
MCF7	pertuzumab	lumretuzumab	HRG	144	viability	7	45600000
MCF7	pertuzumab	lumretuzumab	HRG	144	viability	8	45550000
MCF7	pertuzumab	lumretuzumab	HRG	144	viability	9	43150000
MCF7	pertuzumab	lumretuzumab	HRG	144	viability	10	38360000
MCF7	pertuzumab	lumretuzumab	HRG	144	viability	11	38390000
MCF7	pertuzumab	lumretuzumab	HRG	144	viability	12	39080000
MCF7	DMSO	none	BTC	144	viability	1	45180000
MCF7	DMSO	none	BTC	144	viability	2	43670000
MCF7	DMSO	none	BTC	144	viability	3	44740000
MCF7	DMSO	none	BTC	144	viability	4	49230000
MCF7	DMSO	none	BTC	144	viability	5	47000000
MCF7	DMSO	none	BTC	144	viability	6	47060000
MCF7	DMSO	none	BTC	144	viability	7	35310000
MCF7	DMSO	none	BTC	144	viability	8	36000000
MCF7	DMSO	none	BTC	144	viability	9	36220000
MCF7	DMSO	none	BTC	144	viability	10	43010000
MCF7	DMSO	none	BTC	144	viability	11	42780000
MCF7	DMSO	none	BTC	144	viability	12	44140000
MCF7	none	none	BTC	144	viability	1	45460000
MCF7	none	none	BTC	144	viability	2	44410000
MCF7	none	none	BTC	144	viability	3	45950000
MCF7	none	none	BTC	144	viability	4	49110000
MCF7	none	none	BTC	144	viability	5	48670000
MCF7	none	none	BTC	144	viability	6	47250000
MCF7	none	none	BTC	144	viability	7	33290000
MCF7	none	none	BTC	144	viability	8	37760000
MCF7	none	none	BTC	144	viability	9	35900000
MCF7	none	none	BTC	144	viability	10	46150000
MCF7	none	none	BTC	144	viability	11	45540000
MCF7	none	none	BTC	144	viability	12	45170000
MCF7	pertuzumab	none	BTC	144	viability	1	42930000
MCF7	pertuzumab	none	BTC	144	viability	2	43320000
MCF7	pertuzumab	none	BTC	144	viability	3	43280000
MCF7	pertuzumab	none	BTC	144	viability	4	46320000
MCF7	pertuzumab	none	BTC	144	viability	5	45510000
MCF7	pertuzumab	none	BTC	144	viability	6	43550000
MCF7	pertuzumab	none	BTC	144	viability	7	35810000
MCF7	pertuzumab	none	BTC	144	viability	8	37230000
MCF7	pertuzumab	none	BTC	144	viability	9	36740000
MCF7	pertuzumab	none	BTC	144	viability	10	43070000
MCF7	pertuzumab	none	BTC	144	viability	11	44110000
MCF7	pertuzumab	none	BTC	144	viability	12	43700000
MCF7	lumretuzumab	none	BTC	144	viability	1	44420000
MCF7	lumretuzumab	none	BTC	144	viability	2	43610000
MCF7	lumretuzumab	none	BTC	144	viability	3	43330000
MCF7	lumretuzumab	none	BTC	144	viability	4	47270000
MCF7	lumretuzumab	none	BTC	144	viability	5	46400000
MCF7	lumretuzumab	none	BTC	144	viability	6	46380000
MCF7	lumretuzumab	none	BTC	144	viability	7	34120000
MCF7	lumretuzumab	none	BTC	144	viability	8	34190000
MCF7	lumretuzumab	none	BTC	144	viability	9	33590000
MCF7	lumretuzumab	none	BTC	144	viability	10	44290000
MCF7	lumretuzumab	none	BTC	144	viability	11	44340000
MCF7	lumretuzumab	none	BTC	144	viability	12	44620000
MCF7	cetuximab	none	BTC	144	viability	1	44090000
MCF7	cetuximab	none	BTC	144	viability	2	44010000
MCF7	cetuximab	none	BTC	144	viability	3	42850000
MCF7	cetuximab	none	BTC	144	viability	4	46780000
MCF7	cetuximab	none	BTC	144	viability	5	45610000
MCF7	cetuximab	none	BTC	144	viability	6	44630000
MCF7	cetuximab	none	BTC	144	viability	7	34640000
MCF7	cetuximab	none	BTC	144	viability	8	35500000
MCF7	cetuximab	none	BTC	144	viability	9	35780000
MCF7	cetuximab	none	BTC	144	viability	10	43460000
MCF7	cetuximab	none	BTC	144	viability	11	44060000
MCF7	cetuximab	none	BTC	144	viability	12	44150000
MCF7	erlotinib	none	BTC	144	viability	1	41090000
MCF7	erlotinib	none	BTC	144	viability	2	42080000
MCF7	erlotinib	none	BTC	144	viability	3	41340000
MCF7	erlotinib	none	BTC	144	viability	4	43420000
MCF7	erlotinib	none	BTC	144	viability	5	44400000
MCF7	erlotinib	none	BTC	144	viability	6	42210000
MCF7	erlotinib	none	BTC	144	viability	7	37040000
MCF7	erlotinib	none	BTC	144	viability	8	34590000
MCF7	erlotinib	none	BTC	144	viability	9	38110000
MCF7	erlotinib	none	BTC	144	viability	10	42150000
MCF7	erlotinib	none	BTC	144	viability	11	38620000
MCF7	erlotinib	none	BTC	144	viability	12	40640000
MCF7	pertuzumab	lumretuzumab	BTC	144	viability	1	40600000
MCF7	pertuzumab	lumretuzumab	BTC	144	viability	2	41030000
MCF7	pertuzumab	lumretuzumab	BTC	144	viability	3	42780000
MCF7	pertuzumab	lumretuzumab	BTC	144	viability	4	44500000
MCF7	pertuzumab	lumretuzumab	BTC	144	viability	5	44100000
MCF7	pertuzumab	lumretuzumab	BTC	144	viability	6	43000000
MCF7	pertuzumab	lumretuzumab	BTC	144	viability	7	35300000
MCF7	pertuzumab	lumretuzumab	BTC	144	viability	8	32310000
MCF7	pertuzumab	lumretuzumab	BTC	144	viability	9	39250000
MCF7	pertuzumab	lumretuzumab	BTC	144	viability	10	43340000
MCF7	pertuzumab	lumretuzumab	BTC	144	viability	11	41640000
MCF7	pertuzumab	lumretuzumab	BTC	144	viability	12	43200000
MCF7	lumretuzumab	cetuximab	BTC	144	viability	1	40010000
MCF7	lumretuzumab	cetuximab	BTC	144	viability	2	40430000
MCF7	lumretuzumab	cetuximab	BTC	144	viability	3	41420000
MCF7	lumretuzumab	cetuximab	BTC	144	viability	4	43940000
MCF7	lumretuzumab	cetuximab	BTC	144	viability	5	44440000
MCF7	lumretuzumab	cetuximab	BTC	144	viability	6	42810000
MCF7	lumretuzumab	cetuximab	BTC	144	viability	7	36660000
MCF7	lumretuzumab	cetuximab	BTC	144	viability	8	34600000
MCF7	lumretuzumab	cetuximab	BTC	144	viability	9	37350000
MCF7	lumretuzumab	cetuximab	BTC	144	viability	10	43070000
MCF7	lumretuzumab	cetuximab	BTC	144	viability	11	42930000
MCF7	lumretuzumab	cetuximab	BTC	144	viability	12	43530000
MCF7	cetuximab	erlotinib	BTC	144	viability	1	39310000
MCF7	cetuximab	erlotinib	BTC	144	viability	2	39170000
MCF7	cetuximab	erlotinib	BTC	144	viability	3	39190000
MCF7	cetuximab	erlotinib	BTC	144	viability	4	44700000
MCF7	cetuximab	erlotinib	BTC	144	viability	5	44170000
MCF7	cetuximab	erlotinib	BTC	144	viability	6	42220000
MCF7	cetuximab	erlotinib	BTC	144	viability	7	33710000
MCF7	cetuximab	erlotinib	BTC	144	viability	8	35160000
MCF7	cetuximab	erlotinib	BTC	144	viability	9	37270000
MCF7	cetuximab	erlotinib	BTC	144	viability	10	41210000
MCF7	cetuximab	erlotinib	BTC	144	viability	11	41060000
MCF7	cetuximab	erlotinib	BTC	144	viability	12	41470000
MCF7	DMSO	none	TGF	144	viability	1	43690000
MCF7	DMSO	none	TGF	144	viability	2	44800000
MCF7	DMSO	none	TGF	144	viability	3	44240000
MCF7	DMSO	none	TGF	144	viability	4	23310000
MCF7	DMSO	none	TGF	144	viability	5	22180000
MCF7	DMSO	none	TGF	144	viability	6	24010000
MCF7	DMSO	none	TGF	144	viability	7	46340000
MCF7	DMSO	none	TGF	144	viability	8	47290000
MCF7	DMSO	none	TGF	144	viability	9	47250000
MCF7	DMSO	none	TGF	144	viability	10	41050000
MCF7	DMSO	none	TGF	144	viability	11	40580000
MCF7	DMSO	none	TGF	144	viability	12	40090000
MCF7	none	none	TGF	144	viability	1	43650000
MCF7	none	none	TGF	144	viability	2	44910000
MCF7	none	none	TGF	144	viability	3	45380000
MCF7	none	none	TGF	144	viability	4	22750000
MCF7	none	none	TGF	144	viability	5	21940000
MCF7	none	none	TGF	144	viability	6	23870000
MCF7	none	none	TGF	144	viability	7	46810000
MCF7	none	none	TGF	144	viability	8	47360000
MCF7	none	none	TGF	144	viability	9	46670000
MCF7	none	none	TGF	144	viability	10	40410000
MCF7	none	none	TGF	144	viability	11	40550000
MCF7	none	none	TGF	144	viability	12	38160000
MCF7	trastuzumab	none	TGF	144	viability	1	43360000
MCF7	trastuzumab	none	TGF	144	viability	2	45100000
MCF7	trastuzumab	none	TGF	144	viability	3	43700000
MCF7	trastuzumab	none	TGF	144	viability	4	22340000
MCF7	trastuzumab	none	TGF	144	viability	5	21740000
MCF7	trastuzumab	none	TGF	144	viability	6	22910000
MCF7	trastuzumab	none	TGF	144	viability	7	45230000
MCF7	trastuzumab	none	TGF	144	viability	8	45320000
MCF7	trastuzumab	none	TGF	144	viability	9	44010000
MCF7	trastuzumab	none	TGF	144	viability	10	39050000
MCF7	trastuzumab	none	TGF	144	viability	11	37880000
MCF7	trastuzumab	none	TGF	144	viability	12	37640000
MCF7	pertuzumab	none	TGF	144	viability	1	42210000
MCF7	pertuzumab	none	TGF	144	viability	2	41100000
MCF7	pertuzumab	none	TGF	144	viability	3	42540000
MCF7	pertuzumab	none	TGF	144	viability	4	21930000
MCF7	pertuzumab	none	TGF	144	viability	5	21000000
MCF7	pertuzumab	none	TGF	144	viability	6	22250000
MCF7	pertuzumab	none	TGF	144	viability	7	43390000
MCF7	pertuzumab	none	TGF	144	viability	8	42660000
MCF7	pertuzumab	none	TGF	144	viability	9	44450000
MCF7	pertuzumab	none	TGF	144	viability	10	37660000
MCF7	pertuzumab	none	TGF	144	viability	11	38810000
MCF7	pertuzumab	none	TGF	144	viability	12	38350000
MCF7	lumretuzumab	none	TGF	144	viability	1	42730000
MCF7	lumretuzumab	none	TGF	144	viability	2	42810000
MCF7	lumretuzumab	none	TGF	144	viability	3	44420000
MCF7	lumretuzumab	none	TGF	144	viability	4	22230000
MCF7	lumretuzumab	none	TGF	144	viability	5	21330000
MCF7	lumretuzumab	none	TGF	144	viability	6	23080000
MCF7	lumretuzumab	none	TGF	144	viability	7	46140000
MCF7	lumretuzumab	none	TGF	144	viability	8	44540000
MCF7	lumretuzumab	none	TGF	144	viability	9	45560000
MCF7	lumretuzumab	none	TGF	144	viability	10	39170000
MCF7	lumretuzumab	none	TGF	144	viability	11	37480000
MCF7	lumretuzumab	none	TGF	144	viability	12	37280000
MCF7	cetuximab	none	TGF	144	viability	1	42960000
MCF7	cetuximab	none	TGF	144	viability	2	42540000
MCF7	cetuximab	none	TGF	144	viability	3	43660000
MCF7	cetuximab	none	TGF	144	viability	4	22160000
MCF7	cetuximab	none	TGF	144	viability	5	21360000
MCF7	cetuximab	none	TGF	144	viability	6	23010000
MCF7	cetuximab	none	TGF	144	viability	7	45350000
MCF7	cetuximab	none	TGF	144	viability	8	46040000
MCF7	cetuximab	none	TGF	144	viability	9	45590000
MCF7	cetuximab	none	TGF	144	viability	10	37600000
MCF7	cetuximab	none	TGF	144	viability	11	38710000
MCF7	cetuximab	none	TGF	144	viability	12	37530000
MCF7	erlotinib	none	TGF	144	viability	1	39420000
MCF7	erlotinib	none	TGF	144	viability	2	39110000
MCF7	erlotinib	none	TGF	144	viability	3	40060000
MCF7	erlotinib	none	TGF	144	viability	4	21590000
MCF7	erlotinib	none	TGF	144	viability	5	20840000
MCF7	erlotinib	none	TGF	144	viability	6	21850000
MCF7	erlotinib	none	TGF	144	viability	7	43290000
MCF7	erlotinib	none	TGF	144	viability	8	42340000
MCF7	erlotinib	none	TGF	144	viability	9	42430000
MCF7	erlotinib	none	TGF	144	viability	10	35490000
MCF7	erlotinib	none	TGF	144	viability	11	36130000
MCF7	erlotinib	none	TGF	144	viability	12	35570000
MCF7	trastuzumab	pertuzumab	TGF	144	viability	1	42820000
MCF7	trastuzumab	pertuzumab	TGF	144	viability	2	42650000
MCF7	trastuzumab	pertuzumab	TGF	144	viability	3	41520000
MCF7	trastuzumab	pertuzumab	TGF	144	viability	4	21220000
MCF7	trastuzumab	pertuzumab	TGF	144	viability	5	21060000
MCF7	trastuzumab	pertuzumab	TGF	144	viability	6	21690000
MCF7	trastuzumab	pertuzumab	TGF	144	viability	7	43470000
MCF7	trastuzumab	pertuzumab	TGF	144	viability	8	44210000
MCF7	trastuzumab	pertuzumab	TGF	144	viability	9	42760000
MCF7	trastuzumab	pertuzumab	TGF	144	viability	10	39160000
MCF7	trastuzumab	pertuzumab	TGF	144	viability	11	39060000
MCF7	trastuzumab	pertuzumab	TGF	144	viability	12	36260000
MCF7	lumretuzumab	cetuximab	TGF	144	viability	1	43220000
MCF7	lumretuzumab	cetuximab	TGF	144	viability	2	42600000
MCF7	lumretuzumab	cetuximab	TGF	144	viability	3	41150000
MCF7	lumretuzumab	cetuximab	TGF	144	viability	4	21460000
MCF7	lumretuzumab	cetuximab	TGF	144	viability	5	21200000
MCF7	lumretuzumab	cetuximab	TGF	144	viability	6	22290000
MCF7	lumretuzumab	cetuximab	TGF	144	viability	7	42970000
MCF7	lumretuzumab	cetuximab	TGF	144	viability	8	42760000
MCF7	lumretuzumab	cetuximab	TGF	144	viability	9	42540000
MCF7	lumretuzumab	cetuximab	TGF	144	viability	10	38630000
MCF7	lumretuzumab	cetuximab	TGF	144	viability	11	38740000
MCF7	lumretuzumab	cetuximab	TGF	144	viability	12	38420000
MCF7	cetuximab	erlotinib	TGF	144	viability	1	43740000
MCF7	cetuximab	erlotinib	TGF	144	viability	2	40540000
MCF7	cetuximab	erlotinib	TGF	144	viability	3	39550000
MCF7	cetuximab	erlotinib	TGF	144	viability	4	21600000
MCF7	cetuximab	erlotinib	TGF	144	viability	5	20190000
MCF7	cetuximab	erlotinib	TGF	144	viability	6	22010000
MCF7	cetuximab	erlotinib	TGF	144	viability	7	43310000
MCF7	cetuximab	erlotinib	TGF	144	viability	8	43760000
MCF7	cetuximab	erlotinib	TGF	144	viability	9	41600000
MCF7	cetuximab	erlotinib	TGF	144	viability	10	36740000
MCF7	cetuximab	erlotinib	TGF	144	viability	11	34720000
MCF7	cetuximab	erlotinib	TGF	144	viability	12	36870000
